# Supplementary material for: Impacts of Climate, Organic Management, and Degradation Status on Soil Biodiversity in Agroecosystems Worldwide
Source: Glob Chang Biol. 2025 Sep 12;31(9):e70486. doi: 10.1111/gcb.70486 (PMC12431722; doi:10.1111/gcb.70486)
Supplement: Supplementary file 2 — Data S2: gcb70486‐sup‐0002‐Tables.xlsx. [file GCB-31-e70486-s002.xlsx]

## Sheet: TableS1A
Table S1A. Summary of number of soils from crop type, textural class, level of degradation, management type and region.
NUTS.0	Management	Degradation	textural_class	Crop type	n	N management x degradation
ARG	CON	High	loam	Barley	1	5
			silt loam	Barley	1
			silt loam	Wheat	3
		Low	loam	Barley	1	5
			loam	Wheat	2
			silt loam	Wheat	2
	ORG	High	silt loam	Barley	3	5
			silt loam	Wheat	2
		Low	loam	Barley	1	5
			loam	Wheat	2
			silt loam	Barley	1
			silt loam	Wheat	1
BE	CON	High	loam	potatoes	4	9
			sandy loam	potatoes	2
			silt loam	potatoes	3
		Low	silt loam	potatoes	1	1
	ORG	High	loamy sand	potatoes	1	6
			sandy clay loam	potatoes	1
			sandy loam	potatoes	4
		Low	loam	potatoes	1	4
			sandy loam	potatoes	3
CM	CON	High	clay loam	Maize	1	5
			loam	Maize	3
			sandy loam	Maize	1
		Low	clay loam	Maize	2	5
			loam	Maize	1
			sandy loam	Maize	2
	ORG	High	loam	Maize	2	5
			sandy loam	Maize	3
		Low	loam	Maize	3	5
			sandy loam	Maize	2
DE	CON	High	sandy loam	Barley	8	8
		Low	sandy loam	Barley	2	2
	ORG	High	loam	Barley	1	6
			sand	Barley	1
			sandy loam	Barley	4
		Low	loamy sand	Barley	3	4
			sandy loam	Barley	1
ES	CON	High	loam	Oat	1	4
			loam	Wheat	1
			sandy loam	Barley	1
			sandy loam	Oat	1
		Low	loam	Barley	1	6
			silt loam	Barley	2
			silt loam	Barley and Oat	1
			silt loam	Wheat	1
			silty clay loam	Wheat	1
	ORG	High	loam	Wheat	1	4
			sandy loam	Barley	1
			silt loam	Wheat	2
		Low	loam	Wheat	1	6
			loam	Wheat and Oat	2
			loam	Wheat, Oat and Barley	1
			sandy loam	Oat and Barley	1
			silt loam	Wheat and wild Oat	1
HU	CON	High	loamy sand	cereals, sunflower	1	5
			sandy loam	cereals, oilseed rape	2
			sandy loam	cereals, oilseed rape, sunflower	1
			silt loam	cereals, sunflower	1
		Low	sandy loam	cereals, oilseed rape, sunflower	1	5
			silt loam	cereals, oilseed rape, sunflower	3
			silt loam	cereals, sunflower, legumes	1
	ORG	High	loamy sand	cereals, legumes	1	5
			sand	cereals, legumes	1
			sandy loam	cereals, legumes	1
			silt loam	cereals, oilseed rape, sunflower	2
		Low	sandy loam	cereals, oilseed rape, peas	2	5
			silt loam	cereals, linseed and pulses	3
LV	CON	High	sandy loam	wheat	2	4
			silt loam	wheat	2
		Low	loam	wheat	1	6
			sand	wheat	1
			sandy loam	wheat	1
			sandy loam	wheat	1
			silt loam	wheat	2
	ORG	High	loamy sand	wheat	3	7
			sandy loam	wheat	4
		Low	sandy loam	wheat	2	3
			sandy loam	wheat	1
TH	CON	High	silt loam	Rice	5	5
		Low	loam	Rice	3	5
			silt loam	Rice	2
	ORG	High	silt loam	Rice	5	5
		Low	sandy loam	Rice	4	5
			silt loam	Rice	1
total						160

## Sheet: Table S1B
	Table S1B. Summary of physical and chemical soil properties, geographical location and climate variables considered under this study
	Ecosystem properties (units)	Type	Description of method
	ph	Soil properties	Both soil pH and electrical conductivity were measured from a 1:5 (soil:water) dissolution using lab pH- and conductivity-meters. Soils were previously air-dried for one week and sieved through a 2-mm mesh.
	Conductivity		Soil salinity measured in 1:5 soil water extraction
	(micro-Siemens/cm)
	TOC – Total organic carbon (g kg-1)		13C isotopic analyses after acid fumigation, which avoid the use of the highly pollutant potassium dichromate and adheres to EU´s green card standards
	WHC		20 g of air-dry soil that was saturated by 20 mL of deionized water, covered with plastic wraps and allowed to drain for 24 hours.
	(% soil moisture (100% water holding capacity)
	available_P		Extraction with 0.5M NaHCO3 (pH 8.5). Soil extracts were agitated for 16 hours and then centrifuged at 900 g for 30 minutes. The concentration of PO3-4 -P in the supernatant was used to estimate inorganic phosphorus content by colorimetry (absorbance at 660 nm wavelength), following the malachite green method.
	(mgP/kg soil)
	AMO		Extractions were performed using 1M KCl at a 1:10 ratio. Conversion of DON to NO3- was achieved through autoclave digestion, NO3- to NH4+ conversion was done by Devarda alloy reduction, and NH4+ determination was conducted using the indophenol blue method
	(mg N-NH4 kg soil-1)
	DIN
	(mg N-NH4 kg soil-1)
	NIT
	(mg N-NH4 kg soil-1)
	TAN
	(mg N-NH4 kg soil-1)
	Clay		Soil texture was measured in 9g of air-dried soil, with 27 ml of 0.5% HMP solution, using the method described in Kettler et al., 2001. Sand content was obtained by sieving the soil-HMP slurry through 0.053mm mesh, and silt and clay by sedimentation.
	(%)
	Sand
	(%)
	Silt
	(%)
	Infiltration		20 grams of soil were placed in a funnel and saturated with deionized water for one hour and covered with a plastic film. Then, 10 mL of deionized water was added to each saturated soil sample, and the time taken for 50% of the water to pass through was recorded
	Iso - Isothermality (BIO2/BIO7) (* 100)	Climate	WorldCLIM 2.0 (historical, average 1970-2000)
	AMT - Annual Mean Temperature
	Tse - Temperature Seasonality (standard deviation *100)
	Matwn - Max Temperature of Warmest Month
	Mitcm - Min Temperature of Coldest Month
	Atr - Annual Temperature Range (BIO5-BIO6)
	Mtweq - Mean Temperature of Wettest Quarter
	Mtdq - Mean Temperature of Driest Quarter
	Mtwaq Mean Temperature of Warmest Quarter
	Mtcq Mean Temperature of Coldest Quarter
	Ap - Annual Precipitation
	Pwm - Precipitation of Wettest Month
	Pdm - Precipitation of Driest Month
	Pse - Precipitation Seasonality (Coefficient of Variation)
	Pweq - driest Quarter
	Pdq - Precipitation of Driest Quarter
	Pwaq - Precipitation of Warmest Quarter
	Pcq - Precipitation of Coldest Quarter
	Airidty		Global Aridity (historical, average 1970-2000)
	PET - Potential evapotranspiration		Potential Evapotranspiration (CGIAR-CSI) datasets (historical, average 1970-2000)

## Sheet: Table S1C
Table S1C. Mean, standard deviation, minimun and maximun values of physical and chemical soil properties, for the interaction region, management and soil degradation
NUTS.0	Management	Degradation	sand_mean	sand_sd	sand_min	sand_max	silt_mean	silt_sd	silt_min	silt_max	ph_mean	ph_sd	ph_min	ph_max	clay_mean	clay_sd	clay_min	clay_max	conductivity_mean	conductivity_sd	conductivity_min	conductivity_max	toc_mean	toc_sd	toc_min	toc_max	whc_mean	whc_sd	whc_min	whc_max	available_p_mean	available_p_sd	available_p_min	available_p_max	amo_mean	amo_sd	amo_min	amo_max	din_mean	din_sd	din_min	din_max	nit_mean	nit_sd	nit_min	nit_max	tan_mean	tan_sd	tan_min
ARG	CON	High	34.132	6.0596	27.33	44	56.578	5.45815	46.89	59.78	5.972	0.704038	5.29	7.13	9.288	2.15797	7.11	12.89	223.78	125.77	97.6	394	33.4502	4.18925	29.997	39.441	37.4047	1.77658	35.1912	39.9038	41.9858	29.2485	12.3324	85.52	8.67689	1.50494	6.57986	10.3508	56.4736	19.7319	26.211	79.1839	47.7967	18.9379	19.6311	71.2474	76.0791	20.4384	41.3343
ARG	CON	Low	41.822	6.55952	30.89	48.22	49.424	6.83418	41.56	60	5.35	0.364692	4.89	5.67	8.754	1.07323	7.33	10.22	163.3	29.0277	119	190	34.5548	4.76219	29.694	42.371	37.2213	2.1481	35.0227	39.9038	46.7626	33.3258	22.7941	104.128	22.8916	12.8757	7.86751	37.6674	72.5656	24.6699	51.6077	111.519	49.674	30.3353	19.0108	92.7297	93.5987	30.7864	70.46
ARG	ORG	High	29.866	5.87403	22.67	38.44	60.222	6.48464	52	69.11	5.886	0.242652	5.58	6.18	9.912	1.4209	8.22	11.78	195.94	99.1875	69.5	292	38.298	4.07207	33.14	44.006	39.9985	1.43041	38.6126	42.3631	20.8175	22.8288	6.32245	61.3912	9.79439	2.89038	6.78681	13.432	36.7522	21.2813	12.7787	65.6182	26.9578	20.2144	3.57753	52.1862	58.0448	24.064	33.538
ARG	ORG	Low	39.822	8.49278	27.56	46.22	51.288	8.09218	44.44	62.89	5.914	0.385914	5.55	6.53	8.888	0.630214	8.22	9.56	179.54	96.4253	82.9	320	37.4442	7.1857	27.018	45.747	38.3415	1.85069	36.1838	40.3697	14.7627	5.72655	5.25402	19.32	8.73208	2.13301	6.14298	11.7764	20.9982	7.8159	13.7572	33.9501	12.2661	6.09589	5.54477	22.1736	43.7467	13.6044	30.1548
BE	CON	High	48.0967	5.8906	40.22	56.22	44.2722	6.99716	36.44	53.78	6.95222	0.370634	6.61	7.61	7.63	3.61972	2	12.67	484.311	307.842	132.2	1093	15.3888	6.04375	10.899	27.78	33.377	2.27363	30.1625	36.7149	91.3334	21.283	63.2517	125.593	9.26246	2.91354	6.02801	14.6507	39.0255	22.9992	19.0945	88.2129	29.763	22.724	9.64044	74.9878	63.5708	44.6587	34.4942
BE	CON	Low	42.44		42.44	42.44	54.22		54.22	54.22	6.45		6.45	6.45	3.33		3.33	3.33	250		250	250	13.974		13.974	13.974	31.9471		31.9471	31.9471	74.5182		74.5182	74.5182	8.32739		8.32739	8.32739	39.3319		39.3319	39.3319	31.0045		31.0045	31.0045	58.8391		58.8391
BE	ORG	High	65.2583	8.24153	55.11	76.89	29.3333	7.05478	19.11	39.56	6.645	0.269648	6.42	7.08	5.405	1.96165	2.44	8	347.7	173.118	96.5	528	18.2498	5.15423	13.109	27.392	31.2779	3.01058	27.3757	35.6775	93.431	5.58721	87.1448	102.289	10.4466	2.14833	8.69529	14.3977	36.9894	18.4817	13.4458	70.5552	26.5427	16.5513	4.75056	56.1575	63.7547	22.7039	27.1392
BE	ORG	Low	56.5	8.67723	46.44	67.11	34.225	7.05752	25.56	42.67	6.5175	0.122848	6.44	6.7	9.2775	1.77485	7.33	10.89	468.25	272.873	201	815	13.5617	0.893067	12.897	14.845	32.7977	1.06887	31.8731	33.8487	69.2859	17.4605	43.4592	81.7856	11.1786	4.03482	8.02847	17.019	30.87	10.1217	22.7862	45.6477	19.6914	12.1301	9.72567	36.5845	46.6667	12.8319	35.671
CM	CON	High	44.888	9.06757	36.67	58.22	34.132	5.83842	24	38	5.322	0.487206	4.66	5.92	20.978	6.47123	11.78	28.89	167.86	46.2601	106.1	236	32.0736	4.65151	26.905	37.692	38.6578	1.07473	37.3041	39.9399	8.53945	3.86341	5.72146	15.2261	18.1503	13.534	1.95812	37.4834	70.0482	12.114	59.1245	87.6347	51.8979	12.809	42.8672	74.3347	84.758	12.5035	73.8432
CM	CON	Low	47.912	11.8664	38.67	61.56	30.486	5.60571	24.89	38.44	5.056	0.390167	4.76	5.73	21.6	7.32021	13.56	28.67	140.02	47.2565	85	212	42.004	19.9821	24.662	72.922	37.6502	2.85654	34.3401	41.8266	8.82882	6.49173	3.65137	19.5443	23.54	7.47794	13.455	33.8734	65.7339	20.2441	42.1785	95.1069	42.1938	14.4049	28.7235	61.2335	83.5224	19.3575	60.0159
CM	ORG	High	58	9.01879	46.67	67.33	29.6	5.95233	24.89	36.22	5.498	0.480749	4.78	5.95	12.4	3.43254	7.78	17.11	140.88	38.0246	74.7	171.6	51.2336	14.7043	34.944	67.917	41.7383	3.61403	37.5	46.9496	11.7002	10.7911	3.51782	30.2731	22.5283	3.79698	17.019	27.6881	73.7487	9.62439	61.5263	83.8541	51.2204	6.54987	43.6096	56.205	98.0411	14.8018	81.5659
CM	ORG	Low	51.378	9.68542	40.44	66.67	33.866	6.89828	24.44	42.67	5.364	0.483818	4.86	6.14	14.756	4.93095	8.89	21.78	158.64	45.0094	103	219	43.1404	14.8231	24.6	64.035	38.0216	0.990022	37.1859	39.577	15.0569	10.4615	6.09986	29.5608	23.3515	11.8732	15.5474	42.9789	74.8607	26.0819	56.011	118.991	51.5092	14.3016	40.3946	76.0125	96.9378	30.9595	71.4161
DE	CON	High	77.085	8.79093	69.56	90.89	20.6663	8.44448	7.33	28	6.50875	0.323483	6.17	7.18	2.24875	1.02414	0.89	4.22	79.675	21.6553	51.9	125.6	14.2326	2.38822	11.599	18.247	28.8943	2.02301	26.0888	31.6728	50.5058	12.8433	34.9941	70.0725	6.94489	0.69878	5.93604	7.68356	11.7724	3.6097	8.33091	19.4503	4.82749	3.41228	2.39487	11.7668	31.0557	5.65598	22.7998
DE	CON	Low	59.555	8.16708	53.78	65.33	37.11	9.4328	30.44	43.78	6.855	1.26572	5.96	7.75	3.33	1.25865	2.44	4.22	100.45	32.3148	77.6	123.3	17.549	2.58518	15.721	19.377	32.5504	0.43846	32.2404	32.8604	52.1375	7.96662	46.5042	57.7707	8.06296	3.04044	5.91304	10.2129	12.0226	3.52246	9.53181	14.5133	3.9596	0.482018	3.61876	4.30044	35.1194	2.54836	33.3174
DE	ORG	High	70.0383	8.89523	58.67	80.89	26.1117	7.78738	17.11	35.33	6.746	0.588243	6.3	7.41	3.85167	1.47826	2	6	94.2	20.543	77.7	121.2	16.8598	4.18227	12.198	24.059	31.0442	2.32918	27.5719	34.0987	58.3763	17.5345	31.7664	79.5526	7.70272	2.01735	4.99329	10.7417	11.2145	1.70887	8.86464	13.5348	3.51183	0.911284	2.25459	4.87959	30.7799	3.99362	25.6682
DE	ORG	Low	63.445	4.46442	58.89	69.11	33	3.96833	28.22	37.33	6.54	0.368511	6.29	7.08	3.5575	1.99299	1.56	6.22	100.1	51.7666	71.8	177.7	15.9663	2.20855	14.074	19.149	29.7873	3.55422	24.5915	32.6304	55.7204	36.6297	22.1442	107.526	7.24093	1.41636	6.11999	9.31612	10.2546	1.04963	9.22046	11.7112	3.01364	0.765706	2.3951	4.03451	31.2396	2.78932	28.0218
ES	CON	High	51.7775	25.9329	28.44	74.67	33.6675	14.6752	20.22	47.56	8.14	0.192007	7.86	8.29	14.555	11.4613	3.56	26.44	248.475	60.1074	159.9	290	6.05925	0.721016	5.213	6.879	29.6012	3.51718	24.365	31.676	20.8957	14.2204	9.8018	41.6728	5.8958	0.862469	4.78635	6.87878	11.133	1.59666	10.0655	13.4903	5.23721	1.79317	3.36467	7.64626	16.64	5.01771	12.797
ES	CON	Low	25	15.683	6.44	46.22	55.225	12.2938	39.78	73.11	8.24	0.0869483	8.15	8.4	19.7783	7.13354	14	33.11	351.167	114.944	226	540	15.226	6.46687	8.864	23.823	32.8973	2.46927	29.6211	35.7952	31.8442	11.9817	16.2572	45.3674	13.7654	16.0853	5.49916	46.52	20.1923	18.5638	10.3324	57.883	6.42688	2.68738	4.75103	11.363	25.2392	16.4442	14.5622
ES	ORG	High	48.3875	11.3068	39.33	64.44	42.225	10.4199	27.78	50.89	8.1425	0.0906918	8.01	8.21	9.39	1.1366	7.78	10.44	223.4	65.3848	127.6	271	12.9057	5.51796	6.632	20.03	29.507	2.08516	26.8107	31.7774	17.6681	4.63106	11.4258	22.5096	5.46467	0.918311	4.62539	6.76381	9.17599	1.49249	7.93061	10.9106	3.71132	0.79241	2.82235	4.57091	15.7206	1.99388	13.8267
ES	ORG	Low	35.5933	13.0428	23.11	59.56	44.8883	8.46864	30.67	56.44	8.105	0.190237	7.75	8.32	19.5183	5.39434	9.78	24.67	588.4	883.692	147.4	2390	17.51	8.49625	4.987	26.783	31.7532	1.60084	30.0372	34.1173	13.9633	4.16903	9.1522	19.9112	6.30777	0.787638	4.99329	7.06273	10.9551	2.63779	8.86464	16.1145	4.64733	2.29642	3.18072	9.25872	16.2539	4.24376	10.8112
HU	CON	High	56.844	18.5617	30.89	78.44	35.868	12.8012	20.67	50.22	6.112	1.04205	4.63	7.23	7.29	6.79944	0.89	18.89	377.26	231.863	119.3	656	10.3868	1.97967	8.173	12.802	34.4897	3.26856	30.4091	37.6197	28.9975	21.9178	14.6738	67.8598	9.54145	4.02001	4.6024	13.2251	28.2836	18.5436	8.41987	58.8131	18.7422	19.5425	3.81746	52.9691	40.0251	22.2827	19.343
HU	CON	Low	34.802	14.1829	21.11	57.56	56.086	13.3147	34	66.44	7.078	0.816744	5.63	7.61	9.11	4.36908	4.67	16.44	238.58	70.5871	151.6	333	14.2286	4.48514	11.108	21.662	34.9322	1.50162	32.8679	36.4288	27.816	11.4743	11.4258	41.551	6.72242	1.16151	5.45317	8.30439	21.7632	8.86921	11.8446	35.9961	15.0408	8.68562	6.13855	28.8873	31.8317	9.96732	19.9314
HU	ORG	High	63.242	25.0749	34.44	91.33	31.688	22.5593	5.33	59.56	5.706	1.02534	4.67	7.25	5.068	3.41952	2.67	10.67	275.68	227.519	55.7	582	11.3472	4.3712	4.316	15.6	31.5638	1.0509	30.4062	32.9419	31.5878	15.7371	17.8812	54.746	9.14596	6.84738	4.46444	21.2729	38.3356	39.9053	8.68673	97.1084	29.1896	34.2664	4.22229	75.8356	53.7789	44.1292	18.3133
HU	ORG	Low	32.844	25.6962	11.56	66.44	59.954	25.0658	26.89	80.44	6.82	0.55376	5.97	7.42	7.202	2.2805	4.67	10.67	280.2	115.264	132.5	395	14.4858	6.80781	7.038	20.729	35.7931	5.26776	29.9249	40.1803	51.6523	11.618	41.5916	66.6824	10.9211	6.41909	3.88959	16.0533	25.2324	15.2447	8.46434	42.4898	14.3114	9.17895	4.57475	26.4365	35.0532	15.3426	17.5778
LV	CON	High	38.055	21.5896	17.33	62.44	53.2775	15.1569	35.33	69.33	7.0075	0.429525	6.47	7.48	8.665	6.88926	2.22	15.78	239.1	152.579	96	371	16.6208	4.9432	12.49	23.67	34.4611	3.26908	30.1639	37.8743	47.235	12.2242	36.273	64.0434	6.69483	1.17531	5.31521	7.68356	20.2287	4.1203	14.8247	24.6542	13.5339	5.01766	7.1411	18.5342	38.0062	9.36584	31.92
LV	CON	Low	56.4083	18.735	37.56	87.56	36.6667	15.5915	10	52.22	6.95667	0.562696	6.17	7.61	6.925	3.38863	2.44	10.22	236.8	143.89	96.2	417	17.0802	3.13148	12.295	20.206	32.719	3.38383	26.3677	35.2998	43.4998	18.975	28.356	78.4564	8.76427	4.56649	5.91304	17.9848	28.1457	6.78881	18.205	39.2429	19.3815	7.67933	10.2277	31.5134	44.975	9.54296	30.0812
LV	ORG	High	67.9057	10.4091	53.33	82	28.0643	10.0229	12.89	41.33	6.64714	0.438395	5.9	7.18	4.03	1.72654	1.78	6.44	129.586	118.351	6.8	371	18.0416	6.04188	12.7	30.531	31.8951	2.80434	28.0001	36.2532	52.2433	21.3573	18.2872	84.9524	6.79666	0.95425	5.49916	8.46535	18.2558	6.44546	13.2679	28.1235	11.4591	5.62896	6.98699	20.5549	36.8793	9.3566	27.507
LV	ORG	Low	60.0733	4.50214	56.44	65.11	35.7033	4.85276	30.44	40	6.84333	0.505206	6.44	7.41	4.22333	0.585861	3.56	4.67	130.933	22.2648	105.4	146.3	21.123	6.26478	14.715	27.234	31.8355	2.10655	30.517	34.265	60.7413	3.40468	58.4406	64.6524	11.4315	5.7235	7.82152	18.0307	28.3755	7.04889	23.7202	36.4853	16.944	1.59406	15.2778	18.4546	46.9486	12.3314	36.6271
TH	CON	High	31.422	8.60721	20.44	42.44	60.09	10.0627	51.33	76.22	4.7	0.227376	4.42	4.89	8.488	3.67873	3.33	11.78	188.9	13.4462	179	206	8.52916	2.87035	6.95474	13.6156	34.6817	2.24319	31.5068	37.1464	4.48831	5.62095	0.178968	13.935	7.43983	3.06005	4.76336	11.4775	11.9603	3.84438	7.88613	16.9596	4.52046	1.12552	2.61691	5.48206	17.872	3.23994	14.7093
TH	CON	Low	36.532	17.4581	14.44	52.22	53.2	17.7728	36.67	74.44	5.328	1.15867	4.6	7.38	10.266	4.33178	4.44	15.78	292.6	70.734	231	382	15.0737	6.14876	8.14494	22.0935	38.2266	4.16563	33.3777	43.2785	28.6705	20.5077	13.7124	62.3261	8.50674	3.15284	5.84406	13.478	18.2672	5.30988	11.8002	26.211	9.7605	3.53985	5.95611	12.99	25.4182	6.17085	16.5481
TH	ORG	High	22.002	10.6586	7.11	37.11	68.132	9.19043	54.44	79.78	4.696	0.123814	4.55	4.82	9.866	2.9172	6.89	13.11	214.24	27.5523	185.8	257	11.6437	3.64398	6.16758	15.1223	39.0049	2.44364	36.4676	42.2966	10.062	10.8901	2.51616	29.2937	13.2618	5.75929	6.62585	19.6173	22.7951	11.4645	9.44285	37.2859	9.53322	5.91711	2.817	17.6686	35.1856	17.3932	13.6061
TH	ORG	Low	50	17.1865	23.11	65.11	43.69	13.591	31.11	64.67	4.986	0.361773	4.58	5.42	6.31	3.64179	2.89	12.22	301.2	109.584	217	493	10.6344	4.23014	6.5269	17.1454	37.742	4.71317	32.6599	45.0851	5.77488	6.24966	0.312522	16.1609	8.82865	3.70354	4.48743	13.409	17.5289	7.28793	10.3769	26.5223	8.70025	3.69437	5.80909	13.1133	23.9766	9.0084	14.268
[truncated: 13 more columns]

## Sheet: Table S1D
Table S1D. Mean, standard deviation, minimun and maximun values of climate variables, for the interaction region, management and soil degradation
NUTS.0	Management	Degradation	amt_mean	amt_sd	amt_min	amt_max	tse_mean	tse_sd	tse_min	tse_max	mtweq_mean	mtweq_sd	mtweq_min	mtweq_max	mtdq_mean	mtdq_sd	mtdq_min	mtdq_max	mtwaq_mean	mtwaq_sd	mtwaq_min	mtwaq_max	mtcq_mean	mtcq_sd	mtcq_min	mtcq_max	ap_mean	ap_sd	ap_min	ap_max	pse_mean	pse_sd	pse_min	pse_max	pweq_mean	pweq_sd	pweq_min	pweq_max	pdq_mean	pdq_sd	pdq_min	pdq_max	pwaq_mean	pwaq_sd	pwaq_min	pwaq_max	pcq_mean	pcq_sd	pcq_min
ARG	CON	High	13.6675	0.298817	13.1958	13.9958	524.669	22.6492	499.091	549.481	19.84	0.440106	19.3167	20.3333	7.41333	0.191993	7.2	7.65	20.2767	0.533022	19.6333	20.9	7.41333	0.191993	7.2	7.65	836	33.1059	799	879	30.6219	3.90774	26.4488	35.2225	275.6	12.3612	259	289	120.8	13.5167	109	142	253.6	13.5019	235	266	120.8	13.5167	109
ARG	CON	Low	13.5742	0.0823585	13.4625	13.6458	504.205	18.0096	484.528	533.662	19.54	0.239384	19.35	19.9333	7.56	0.197768	7.28333	7.81667	19.9233	0.275025	19.7	20.3833	7.56	0.197768	7.28333	7.81667	868	24.7285	834	895	26.8996	3.95603	20.5494	31.4596	283.8	13.8816	264	296	139.2	15.0566	116	158	259.6	13.5019	241	272	139.2	15.0566	116
ARG	ORG	High	13.6133	0.2004	13.3375	13.8792	518.935	20.309	496.363	544.958	19.6367	0.267548	19.3167	20.0333	7.38667	0.24307	7.1	7.75	20.1367	0.389872	19.6667	20.7167	7.38667	0.24307	7.1	7.75	850.2	41.3969	800	897	31.2978	4.889	26.6304	37.2686	281.2	14.8896	259	294	120.8	20.9332	101	145	261.6	13.7586	239	272	120.8	20.9332	101
ARG	ORG	Low	13.6008	0.31523	13.1792	13.8542	499.153	22.0554	461.073	513.24	19.1233	1.01889	17.3667	19.85	7.76667	0.705435	7.1	8.95	19.8567	0.361249	19.5333	20.2667	7.62667	0.425995	7.1	8.25	885.6	41.5788	819	925	27.8998	4.698	20.1269	32.3366	293.6	19.4499	272	316	141.6	16.3951	126	169	268.2	21.3002	244	293	142	17.2337	126
BE	CON	High	10.1407	0.204547	9.85833	10.3958	529.493	17.4519	507.227	550.084	9.25185	1.81859	7.26667	10.9667	6.18704	0.18177	5.93333	6.4	16.7167	0.446746	16.2167	17.2833	3.86296	0.0971035	3.71667	4.01667	743.667	20.1184	706	767	15.9719	0.947862	14.8269	17.5338	221.111	3.9826	213	225	151	5.72276	143	158	185.333	7.38241	173	193	173.667	5.24404	164
BE	CON	Low	10.35		10.35	10.35	548.958		548.958	548.958	7.33333		7.33333	7.33333	6.38333		6.38333	6.38333	17.2		17.2	17.2	3.83333		3.83333	3.83333	765		765	765	14.9318		14.9318	14.9318	223		223	223	158		158	158	192		192	192	180		180
BE	ORG	High	10.1139	0.0701507	10.025	10.2208	520.988	12.0399	504.171	534.464	10.2889	1.36848	7.5	10.9667	6.15278	0.035615	6.11667	6.2	16.5722	0.256183	16.2667	16.9	3.93334	0.0683115	3.86667	4.05	752	36.1276	704	796	17.2533	1.15911	15.5391	18.3028	228.167	12.8595	213	245	148.5	4.13521	143	153	187.5	11.6919	172	202	175.333	8.57127	164
BE	ORG	Low	10.3656	0.151166	10.2167	10.5	543.873	8.7134	535.705	553.279	9.14583	1.92961	7.45	10.85	6.35833	0.139111	6.2	6.48333	17.175	0.279385	16.9333	17.4333	3.95	0.0652624	3.88333	4.03333	757	14.0712	739	772	16.6002	0.952359	15.8193	17.8929	224.75	5.67891	219	231	152.75	3.40343	148	156	189.25	3.68556	185	194	177	4.69042	171
CM	CON	High	22.7675	0.722951	22.1292	23.8625	134.911	2.66403	131.848	138.746	21.3667	0.487765	20.8667	22.0333	23.6767	0.945502	22.8833	25.15	24.4333	0.581184	23.8667	25.2833	21.18	0.592476	20.6	22.0333	1932.4	24.3578	1904	1969	70.4121	0.606561	69.7287	71.254	889.8	12.5778	876	910	53	1.22474	51	54	223	91.3455	153	326	872.8	23.7213	849
CM	CON	Low	22.5933	0.591819	22.0875	23.2542	134.332	9.56931	127.085	145.047	21.07	0.267551	20.8	21.3667	23.7	0.807774	23.0333	24.5833	24.17	0.59935	23.6667	24.8333	20.8867	0.434039	20.4833	21.3667	1972.8	15.0067	1954	1994	70.2366	0.697194	69.6784	71.2537	911.4	11.887	897	930	55.6	0.547723	55	56	163.8	2.16795	161	166	892.8	22.2419	877
CM	ORG	High	22.6983	0.771967	22.1292	23.8625	134.516	2.37976	133.049	138.746	21.2833	0.539803	20.8667	22.0333	23.63	0.98752	22.8833	25.15	24.3567	0.643188	23.8667	25.2833	21.09	0.646529	20.6	22.0333	1940.2	16.3003	1930	1969	70.2113	0.701346	69.6469	71.254	892	10.9772	880	910	53.8	0.447214	53	54	257.8	89.332	160	326	874.2	21.5453	860
CM	ORG	Low	22.8733	0.405843	22.1917	23.2625	140.917	7.76277	127.686	146.76	21.14	0.200554	20.9167	21.45	24.1167	0.574094	23.1333	24.5833	24.5	0.432695	23.7833	24.9167	21.0767	0.309255	20.6	21.45	1972.8	15.3362	1957	1995	70.6806	0.606859	69.9051	71.2863	912.4	15.4693	890	931	55.6	0.547723	55	56	164	2	162	166	906.8	21.0642	881
DE	CON	High	7.99792	0.519787	7.45833	8.55	607.711	7.39666	602.094	621.031	10.9083	3.35191	8.26667	15.6667	2.97083	0.543047	2.36667	3.53333	15.5833	0.468192	14.95	16.0833	0.91875	0.572825	0.18333	1.53333	679.375	42.6546	650	773	20.5965	1.99052	18.5733	22.6939	207.25	20.9677	192	250	124	8.6685	113	140	186.5	3.96412	182	195	150.125	14.476	130
DE	CON	Low	7.68333	0.176777	7.55833	7.80833	599.433	5.98123	595.204	603.662	12.2167	0.117853	12.1333	12.3	2.69167	0.247487	2.51667	2.86667	15.2667	0.141421	15.1667	15.3667	0.79167	0.247487	0.61667	0.96667	670	11.3137	662	678	21.8225	0.74819	21.2935	22.3516	207.5	2.12132	206	209	117.5	3.53553	115	120	188	2.82843	186	190	149	2.82843	147
DE	ORG	High	8.12014	0.449378	7.75	8.7375	612.208	12.4216	597.736	628.53	10.2722	1.649	8.63333	12.3667	3.04444	0.482892	2.48333	3.68333	15.8	0.450062	15.3167	16.3667	0.983333	0.486143	0.33333	1.66667	607.5	34.4833	564	652	21.6848	0.907742	20.464	22.5561	187.5	13.3978	170	203	105.333	5.27889	99	113	171.5	9.28978	161	184	127.5	12.145	113
DE	ORG	Low	8.04688	0.300353	7.80417	8.475	607.887	13.7304	594.446	626.21	10.8083	1.82323	8.9	12.45	3.0125	0.271615	2.83333	3.41667	15.6917	0.330122	15.35	16.0833	1	0.275212	0.7	1.36667	627.75	42.797	589	671	21.478	0.72892	20.4945	22.2557	192.75	14.523	177	207	109.5	7.72442	101	117	177.25	11.3835	167	189	133.75	16.9189	113
ES	CON	High	14.3115	2.25675	12.4958	17.15	687.38	64.4752	602.812	737.688	11.5708	3.92976	8.23333	15.85	23.1792	1.36425	22.05	24.8	23.3208	1.32262	22.25	24.9667	6.62917	2.88426	4.33333	10.3167	388.5	78.5557	297	454	40.4084	2.50652	37.1634	43.2804	129.25	25.5131	102	151	39.5	9.11043	26	46	43.25	8.22091	31	48	111	34.6795	79
ES	CON	Low	16.3125	1.65955	14.7167	17.8583	641.499	49.0665	595.807	687.328	14.9389	4.41351	10.8167	19	24.55	0.861265	23.7	25.35	24.675	0.997873	23.7	25.6	9.08611	2.11154	7.06667	11.05	328.833	31.0704	298	360	42.217	3.01715	39.364	46.1525	113	8.83176	105	122	32.6667	7.42069	24	40	36.8333	2.92689	33	40	88.3333	11.3255	78
ES	ORG	High	14.9781	1.9284	12.6292	17.3375	669.679	56.1053	599.709	736.541	11.6875	2.50482	8.35	14.1833	23.625	1.15024	22.1833	24.9333	23.7167	1.14803	22.3667	25.1167	7.47083	2.46605	4.48333	10.5167	361.5	63.0635	295	447	41.0648	3.10036	37.4864	45.0155	121	20.2155	102	149	36.5	9.25563	24	44	39	7.87401	30	47	101.75	26.9119	82
ES	ORG	Low	13.5833	1.27464	12.1792	15.0667	708.887	30.2167	671.912	739.411	10.2833	2.96423	7.96667	15.7833	22.7722	0.904105	21.65	23.8	22.8944	0.821154	21.8667	23.8	5.7	1.53995	4.13333	7.48333	407	49.8598	349	464	40.151	1.65144	37.1634	41.798	136.167	17.2675	113	155	41.3333	4.4121	34	46	44.1667	5.4191	35	50	119	25.02	79
HU	CON	High	10.5783	0.159683	10.3583	10.7708	787.259	4.57577	782.738	794.056	20.1433	0.193506	19.9	20.4	2.38667	0.150186	2.13333	2.5	20.1433	0.193506	19.9	20.4	0.753332	0.152481	0.48333	0.85	630.2	13.1605	613	642	30.4174	1.82347	27.9238	32.2634	216	9.69536	207	227	93.4	1.94936	91	96	216	9.69536	207	227	102.4	3.1305	101
HU	CON	Low	10.7542	0.141941	10.5417	10.9375	796.061	2.68265	792.398	799.784	19.43	0.902189	18.5333	20.4333	2.46	0.140239	2.28333	2.65	20.3167	0.167498	20.05	20.4667	0.776668	0.132602	0.61667	0.95	580	30.5369	549	623	28.0817	1.41625	26.9509	30.537	188.6	13.3529	176	205	86.8	4.96991	82	95	188.4	13.5941	175	205	100.2	4.20714	96
HU	ORG	High	10.78	0.148935	10.6292	10.975	791.108	5.45497	786.49	799.73	20.0667	0.619252	19	20.6167	2.54667	0.103684	2.45	2.71667	20.3567	0.175041	20.1833	20.6167	0.866666	0.0697207	0.8	0.98333	623.2	53.5135	545	695	28.7479	1.92492	26.2793	30.1511	207.6	19.756	174	226	94.6	10.8995	82	112	207.4	20.1817	173	226	105	10.4642	96
HU	ORG	Low	11.2283	0.26244	11.0208	11.5458	800.314	1.44562	798.967	801.985	19.98	1.19003	19.1	21.3167	2.90667	0.292167	2.68333	3.26667	20.87	0.378484	20.5667	21.3167	1.12333	0.223793	0.95	1.4	659.8	66.8708	609	736	25.0561	0.437022	24.4867	25.6109	213	20.0998	198	236	109.4	11.5456	100	123	212.8	20.2781	198	236	120.4	9.71082	113
LV	CON	High	6.13646	0.640832	5.40833	6.675	829.429	25.1066	807.695	852.032	15.1375	0.706761	14.2	15.6833	-3.09583	0.95281	-4.2	-2.3	16.3833	0.456234	15.75	16.7167	-4.04167	0.964314	-5.05	-3.21667	642	46.5403	602	689	31.412	2.34338	28.0874	33.5963	225	15.0997	214	246	96.75	8.30161	90	107	218.25	12.3119	209	235	111	10.4563	103
LV	CON	Low	6.24097	0.471739	5.4625	6.84583	787.257	30.9302	747.634	826.282	15.2667	0.847153	14.65	16.85	-2.16111	1.33864	-4	0.16667	16.0806	0.546953	15.5167	16.85	-3.22778	0.685537	-4.58333	-2.75	620.5	37.4313	581	660	31.4342	1.52213	29.8705	33.4156	215.667	11.6046	203	228	94.8333	6.99762	87	103	207.5	6.31664	201	215	110.333	8.84685	101
LV	ORG	High	5.70476	0.369271	5.20417	6.15833	821.798	50.2539	747.035	857.338	14.919	0.565475	14.4833	16.1333	-2.2881	2.23664	-4.41667	0.2	15.9071	0.319121	15.55	16.35	-4.27619	1.0915	-5.16667	-2.7	672.857	11.4808	656	689	30.3798	2.74445	26.5831	33.0709	229.571	7.0677	218	239	104.429	5.25538	98	111	219.857	5.08031	213	228	122.143	5.45981	115
LV	ORG	Low	5.64305	0.417799	5.38333	6.125	817.46	56.2826	752.697	854.529	14.4611	0.217523	14.2333	14.6667	-3.56666	1.02754	-4.23333	-2.38333	15.7389	0.091794	15.6333	15.8	-4.27222	1.26451	-5.1	-2.81667	673	13.8924	657	682	32.1874	2.24773	29.9769	34.4706	235.667	11.0604	224	246	101	4.58258	97	106	225	10	215	235	116	4.58258	111
TH	CON	High	25.4167	0.154051	25.3042	25.5875	277.017	3.64162	271.589	279.736	26.9467	0.10368	26.8667	27.0833	21.5967	0.232559	21.4167	21.8833	28.1833	0.138947	28.0833	28.3667	21.53	0.186114	21.3833	21.7333	1338.2	44.578	1275	1371	86.4247	1.7526	84.2771	88.858	729.2	35.2165	673	766	30	2.82843	27	33	410.8	9.54987	400	420	55.2	15.5949	29
TH	CON	Low	25.35	0.0848816	25.2958	25.5	278.428	1.74759	275.557	280.028	26.9367	0.10097	26.8833	27.1167	21.4867	0.10435	21.4167	21.6667	28.1233	0.0630251	28.0833	28.2333	21.4733	0.109036	21.4167	21.6667	1298.4	52.8895	1274	1393	84.6584	0.788559	84.254	86.067	691.6	36.5896	673	757	30.4	2.07364	29	34	405.4	10.9909	400	425	50	16.9853	29
TH	ORG	High	25.5142	0.0528372	25.4208	25.5458	274.438	0.601703	273.965	275.437	27.0467	0.0273873	27	27.0667	21.7267	0.0712984	21.6	21.7667	28.2733	0.059627	28.1667	28.3	21.6867	0.0491606	21.6	21.7167	1346.2	48.7565	1259	1369	87.6435	1.90436	84.2373	88.5242	744.2	43.159	667	764	29	0	29	29	409.6	7.60263	396	413	59.6	1.34164	59
TH	ORG	Low	25.9592	1.09002	25.3042	27.9	260.243	32.9996	201.54	279.109	27.28	0.56916	26.8833	28.2833	22.44	1.72959	21.4167	25.5167	28.61	0.892376	28.0833	30.2	22.3233	1.55758	21.4167	25.1	1298.6	105.86	1136	1393	85.2469	1.9393	82.4084	87.415	690.8	84.5707	553	757	29.2	4.86826	23	34	381.4	71.1709	256	425	37.6	9.1815	29
[truncated: 9 more columns]

## Sheet: Table S1E
Supplementary Table S1E. Primers selected to target each group of soil organisms.
Prokaryotes (Bacteria/Archea)	341F (CCTAYGGGDBGCWSCAG)	V3-V4 16S	Frey et al., 2016
	806R (GGACTACNVGGGTHTCTAAT)
Fungi	ITS3ngs (CANCGATGAAGAACGYRG)	ITS2	Tedersoo and Lindahl, 2016
	ITS4ngs (CCTSCSCTTANTDATATGC)
Protists	Euk575Fngs (ASCYGYGGTAAYWCCAGC)	V4 18S	Guerra et al., 2021
	Euk895Rngs (TCHNHGNATTTCACCNCT)
Nematodes	Nemf (GGGGAAGTATGGTTGCAAA)	V6-V8 18S	Sikder et al., 2020; Sapkota & Nicolaisen, 2015
	18Sr2b (TACAAAGGGCAGGGACGTAAT)
Micro-arthropods	Nemf (GGGGAAGTATGGTTGCAAA)	V6-V8 18S	Sikder et al., 2020; Sapkota & Nicolaisen, 2015
	18Sr2b (TACAAAGGGCAGGGACGTAAT)
Annelids	Nemf (GGGGAAGTATGGTTGCAAA)	V6-V8 18S	Sikder et al., 2020; Sapkota & Nicolaisen, 2015
	18Sr2b (TACAAAGGGCAGGGACGTAAT)

## Sheet: Table S2
Table S2. OrdiR2step analyses results at global (A) and regional (B) level for alpha (Shannon index) and beta diversity (Bray Curtis)
A) OrdiR2step at global level for alpha and beta diversity											B) OrdiR2step at regional level for alpha and beta diversity
Factor	R2.adj	Df	AIC	F	Pr(>F)	Metric	Target				Factor	R2.adj	Df	AIC	F	Pr(>F)	Region	Metric	Target
+ mtwaq	0.129866	1	619.995	24.4319	0.001	Bray-Curtis	Prokaryotes				ph	0.14678	1	26.1467	4.26858	0.001	DE	Bray-Curtis	Prokaryotes
+ ph	0.208736	1	605.967	16.5495	0.001	Bray-Curtis	Prokaryotes				toc	0.180825	1	26.1892	1.74808	0.019	DE	Bray-Curtis	Prokaryotes
+ longitude_noa	0.275447	1	593.028	15.2712	0.001	Bray-Curtis	Prokaryotes				mtwaq	0.215548	1	26.1104	1.75249	0.008	DE	Bray-Curtis	Prokaryotes
+ pcq	0.321061	1	583.725	11.3463	0.001	Bray-Curtis	Prokaryotes				Degradation	0.254136	1	25.8108	1.82777	0.005	DE	Bray-Curtis	Prokaryotes
+ latitude_noa	0.344124	1	579.228	6.38017	0.001	Bray-Curtis	Prokaryotes					0.432739					DE	Bray-Curtis	Prokaryotes
+ pdq	0.366679	1	574.657	6.4131	0.001	Bray-Curtis	Prokaryotes				mtcq	0.102343	1	35.8109	3.16621	0.001	ES	Bray-Curtis	Prokaryotes
+ mtdq	0.38804	1	570.186	6.27086	0.001	Bray-Curtis	Prokaryotes				pdq	0.105315	1	35.7445	3.23654	0.001	ES	Bray-Curtis	Prokaryotes
+ tse	0.399816	1	568.059	3.94302	0.001	Bray-Curtis	Prokaryotes				toc	0.143027	1	35.7401	1.79209	0.001	ES	Bray-Curtis	Prokaryotes
+ sand	0.406592	1	567.201	2.70139	0.001	Bray-Curtis	Prokaryotes				mtweq	0.173718	1	35.7982	1.63144	0.002	ES	Bray-Curtis	Prokaryotes
+ aridity	0.413044	1	566.402	2.62709	0.001	Bray-Curtis	Prokaryotes				ph	0.203105	1	35.7831	1.59004	0.04	ES	Bray-Curtis	Prokaryotes
+ toc	0.418214	1	565.926	2.30617	0.001	Bray-Curtis	Prokaryotes					0.442421					ES	Bray-Curtis	Prokaryotes
+ ap	0.423303	1	565.452	2.28847	0.001	Bray-Curtis	Prokaryotes				pdq	0.107745	1	20.5306	3.29435	0.001	ARG	Bray-Curtis	Prokaryotes
+ conductivity	0.427478	1	565.21	2.05733	0.004	Bray-Curtis	Prokaryotes				ph	0.191763	1	19.4095	2.87115	0.001	ARG	Bray-Curtis	Prokaryotes
+ pwaq	0.431049	1	565.121	1.9039	0.001	Bray-Curtis	Prokaryotes					0.378886					ARG	Bray-Curtis	Prokaryotes
+ pweq	0.434123	1	565.156	1.77659	0.001	Bray-Curtis	Prokaryotes				ph	0.125427	1	23.4499	3.72488	0.001	BE	Bray-Curtis	Prokaryotes
+ mtcq	0.437366	1	565.131	1.81868	0.002	Bray-Curtis	Prokaryotes				Management	0.18416	1	22.9164	2.29584	0.001	BE	Bray-Curtis	Prokaryotes
+ nit	0.440272	1	565.189	1.73199	0.001	Bray-Curtis	Prokaryotes				toc	0.215027	1	22.9325	1.66848	0.014	BE	Bray-Curtis	Prokaryotes
+ et0	0.442281	1	565.488	1.50427	0.004	Bray-Curtis	Prokaryotes				latitude_noa	0.24486	1	22.8668	1.63211	0.025	BE	Bray-Curtis	Prokaryotes
+ tan	0.444115	1	565.827	1.45852	0.011	Bray-Curtis	Prokaryotes				mtcq	0.269683	1	22.8185	1.50983	0.036	BE	Bray-Curtis	Prokaryotes
+ whc	0.445652	1	566.24	1.3826	0.016	Bray-Curtis	Prokaryotes					0.379972					BE	Bray-Curtis	Prokaryotes
+ pse	0.446865	1	566.736	1.30062	0.026	Bray-Curtis	Prokaryotes				ph	0.168535	1	29.4746	4.85123	0.001	CM	Bray-Curtis	Prokaryotes
+ available_p	0.448124	1	567.21	1.31014	0.034	Bray-Curtis	Prokaryotes					0.398851					CM	Bray-Curtis	Prokaryotes
+ mtweq	0.449388	1	567.673	1.30987	0.023	Bray-Curtis	Prokaryotes				ph	0.214488	1	32.1143	6.18805	0.001	HU	Bray-Curtis	Prokaryotes
+ infiltration	0.450386	1	568.203	1.24349	0.05	Bray-Curtis	Prokaryotes				pweq	0.249359	1	32.063	1.83618	0.019	HU	Bray-Curtis	Prokaryotes
<All variables>	0.452393					Bray-Curtis	Prokaryotes					0.482165					HU	Bray-Curtis	Prokaryotes
+ mtdq	0.253003	1	-178.277	54.8522	0.01	Shannon	Prokaryotes
+ pweq	0.39098	1	-209.966	36.7959	0.01	Shannon	Prokaryotes				Degradation	0.0963648	1	29.7982	3.02618	0.001	TH	Bray-Curtis	Prokaryotes
<All variables>	0.579719					Shannon	Prokaryotes				ph	0.164537	1	29.0863	2.46877	0.001	TH	Bray-Curtis	Prokaryotes
											clay	0.236388	1	28.7845	1.77648	0.011	TH	Bray-Curtis	Prokaryotes
+ mtwaq	0.110033	1	642.533	20.1637	0.001	Bray-Curtis	Fungi					0.254521					TH	Bray-Curtis	Prokaryotes
+ longitude_noa	0.162946	1	633.954	10.7349	0.001	Bray-Curtis	Fungi				ph	0.254973	1	22.9581	7.50242	0.001	LV	Bray-Curtis	Prokaryotes
+ pcq	0.21062	1	625.783	10.2404	0.001	Bray-Curtis	Fungi				ap	0.325958	1	21.8124	2.89565	0.001	LV	Bray-Curtis	Prokaryotes
+ latitude_noa	0.241084	1	620.614	7.10146	0.001	Bray-Curtis	Fungi				pwaq	0.343285	1	22.079	1.44854	0.044	LV	Bray-Curtis	Prokaryotes
+ tse	0.266439	1	616.276	6.21929	0.001	Bray-Curtis	Fungi				Management	0.361606	1	22.2224	1.45916	0.041	LV	Bray-Curtis	Prokaryotes
+ mtdq	0.28772	1	612.64	5.48152	0.001	Bray-Curtis	Fungi					0.384228					LV	Bray-Curtis	Prokaryotes
+ pdq	0.298523	1	611.206	3.29458	0.001	Bray-Curtis	Fungi				toc	0.463065	1	-10.9898	17.386	0.001	DE	Shannon	Prokaryotes
+ ph	0.307293	1	610.186	2.87375	0.001	Bray-Curtis	Fungi					0.496589					DE	Shannon	Prokaryotes
+ aridity	0.311819	1	610.098	1.96686	0.001	Bray-Curtis	Fungi				mtcq	0.373482	1	58.1041	12.3263	0.003	ES	Shannon	Prokaryotes
+ ap	0.316759	1	609.902	2.05551	0.001	Bray-Curtis	Fungi				toc	0.510874	1	54.0098	6.0561	0.016	ES	Shannon	Prokaryotes
+ sand	0.320295	1	610.013	1.75432	0.001	Bray-Curtis	Fungi				latitude_noa	0.626719	1	49.3915	6.2758	0.022	ES	Shannon	Prokaryotes
+ conductivity	0.322497	1	610.42	1.46809	0.028	Bray-Curtis	Fungi					0.651179					ES	Shannon	Prokaryotes
+ toc	0.324703	1	610.816	1.46724	0.001	Bray-Curtis	Fungi				longitude_noa	0.226969	1	-3.15046	6.57858	0.018	ARG	Shannon	Prokaryotes
+ pweq	0.326938	1	611.196	1.4715	0.002	Bray-Curtis	Fungi					0.910704					ARG	Shannon	Prokaryotes
+ mtcq	0.328698	1	611.678	1.36954	0.007	Bray-Curtis	Fungi				Management	0.360071	1	-9.58429	11.6908	0.002	BE	Shannon	Prokaryotes
+ pwaq	0.330261	1	612.196	1.32677	0.015	Bray-Curtis	Fungi				mtweq	0.510721	1	-14.0959	6.54224	0.016	BE	Shannon	Prokaryotes
+ available_p	0.331846	1	612.7	1.32969	0.012	Bray-Curtis	Fungi					0.744361					BE	Shannon	Prokaryotes
+ et0	0.333322	1	613.22	1.30568	0.011	Bray-Curtis	Fungi				ph	0.415948	1	-5.6097	14.5314	0.001	HU	Shannon	Prokaryotes
<All variables>	0.337843					Bray-Curtis	Fungi					0.940246					HU	Shannon	Prokaryotes
+ pwaq	0.0906605	1	-110.387	16.6528	0.01	Shannon	Fungi				clay	0.385932	1	-38.3342	12.9412	0.003	LV	Shannon	Prokaryotes
+ mtdq	0.176099	1	-124.993	17.1771	0.01	Shannon	Fungi					0.568847					LV	Shannon	Prokaryotes
+ toc	0.221416	1	-132.954	10.0217	0.01	Shannon	Fungi
+ pse	0.244918	1	-136.826	5.79329	0.04	Shannon	Fungi				Management	0.0605721	1	29.0203	2.22507	0.001	DE	Bray-Curtis	Fungi
+ amt	0.259382	1	-138.918	3.98807	0.04	Shannon	Fungi				ph	0.0971032	1	29.0839	1.72828	0.005	DE	Bray-Curtis	Fungi
<All variables>	0.325662					Shannon	Fungi					0.365595					DE	Bray-Curtis	Fungi
											mtcq	0.0929216	1	40.1807	2.94637	0.001	ES	Bray-Curtis	Fungi
+ mtwaq	0.0857371	1	611.14	15.0666	0.001	Bray-Curtis	Protists				ap	0.13288	1	40.1365	1.82947	0.001	ES	Bray-Curtis	Fungi
+ longitude_noa	0.115905	1	607.057	6.08431	0.001	Bray-Curtis	Protists				toc	0.165291	1	40.1621	1.6601	0.003	ES	Bray-Curtis	Fungi
+ pcq	0.143751	1	603.201	5.81312	0.001	Bray-Curtis	Protists					0.225111					ES	Bray-Curtis	Fungi
+ aridity	0.163297	1	600.683	4.43405	0.001	Bray-Curtis	Protists				longitude_noa	0.0416779	1	33.1576	1.82632	0.001	ARG	Bray-Curtis	Fungi
+ mtdq	0.17641	1	599.26	3.32457	0.001	Bray-Curtis	Protists				Management	0.0672195	1	33.4741	1.49288	0.009	ARG	Bray-Curtis	Fungi
+ pse	0.189559	1	597.785	3.35248	0.001	Bray-Curtis	Protists					0.252025					ARG	Bray-Curtis	Fungi
+ ph	0.19585	1	597.556	2.12652	0.001	Bray-Curtis	Protists				ph	0.120734	1	27.9483	3.47161	0.001	CM	Bray-Curtis	Fungi
+ ap	0.20013	1	597.69	1.76524	0.001	Bray-Curtis	Protists				Management	0.139615	1	28.384	1.37307	0.043	CM	Bray-Curtis	Fungi
+ conductivity	0.203349	1	598.014	1.57378	0.001	Bray-Curtis	Protists					0.20132					CM	Bray-Curtis	Fungi
+ mtcq	0.205982	1	598.44	1.46762	0.001	Bray-Curtis	Protists				ph	0.0791163	1	32.4406	2.54644	0.001	HU	Bray-Curtis	Fungi
+ pwaq	0.208497	1	598.878	1.44469	0.001	Bray-Curtis	Protists					0.314504					HU	Bray-Curtis	Fungi
+ pweq	0.210464	1	599.412	1.34635	0.002	Bray-Curtis	Protists				aridity	0.106492	1	29.6097	3.26449	0.001	LV	Bray-Curtis	Fungi
+ pdq	0.212418	1	599.94	1.34232	0.001	Bray-Curtis	Protists				ph	0.136172	1	29.7909	1.61846	0.004	LV	Bray-Curtis	Fungi
+ whc	0.214362	1	600.46	1.33911	0.001	Bray-Curtis	Protists					0.291537					LV	Bray-Curtis	Fungi
+ toc	0.216452	1	600.944	1.36266	0.001	Bray-Curtis	Protists				Management	0.205861	1	17.0544	5.92529	0.032	DE	Shannon	Fungi
+ amo	0.218029	1	601.517	1.27228	0.01	Bray-Curtis	Protists					0.365608					DE	Shannon	Fungi
+ et0	0.21933	1	602.134	1.22343	0.007	Bray-Curtis	Protists				mtweq	0.344414	1	54.4395	10.9817	0.002	ES	Shannon	Fungi
+ latitude_noa	0.220542	1	602.76	1.2067	0.007	Bray-Curtis	Protists					0.720407					ES	Shannon	Fungi
+ sand	0.221428	1	603.44	1.15025	0.031	Bray-Curtis	Protists				ph	0.272563	1	38.1012	8.11911	0.025	BE	Shannon	Fungi
+ nit	0.222322	1	604.11	1.15056	0.045	Bray-Curtis	Protists					0.726667					BE	Shannon	Fungi
<All variables>	0.225507					Bray-Curtis	Protists				Degradation	0.258086	1	22.9477	7.60943	0.014	TH	Shannon	Fungi
+ mtdq	0.424499	1	-79.4634	113.118	0.01	Shannon	Protists				mtweq	0.444841	1	18.0049	7.0552	0.009	TH	Shannon	Fungi
+ tse	0.64569	1	-152.695	95.267	0.01	Shannon	Protists					0.865265					TH	Shannon	Fungi
+ ap	0.655487	1	-156.009	5.26565	0.03	Shannon	Protists				clay	0.21679	1	25.3659	6.25915	0.031	LV	Shannon	Fungi
<All variables>	0.665935					Shannon	Protists					0.339876					LV	Shannon	Fungi
+ pse	0.0399761	1	699.279	7.49595	0.001	Bray-Curtis	Nematodes				ph	0.0249207	1	35.3246	1.48559	0.002	DE	Bray-Curtis	Protists
+ pcq	0.0581847	1	697.256	3.99669	0.001	Bray-Curtis	Nematodes					0.127932					DE	Bray-Curtis	Protists
+ latitude_noa	0.069338	1	696.363	2.84559	0.001	Bray-Curtis	Nematodes				aridity	0.0394762	1	35.0653	1.78087	0.001	ARG	Bray-Curtis	Protists
+ mtwaq	0.0782431	1	695.824	2.47813	0.001	Bray-Curtis	Nematodes				Management	0.0524406	1	35.6503	1.24627	0.035	ARG	Bray-Curtis	Protists
+ pdq	0.0857033	1	695.512	2.24024	0.001	Bray-Curtis	Nematodes				ph	0.0678266	1	36.1104	1.2806	0.043	ARG	Bray-Curtis	Protists
+ silt	0.0882745	1	696.027	1.42585	0.003	Bray-Curtis	Nematodes					0.0910275					ARG	Bray-Curtis	Protists
+ mtdq	0.0904191	1	696.607	1.35366	0.01	Bray-Curtis	Nematodes				Management	0.0349999	1	33.5473	1.68912	0.001	BE	Bray-Curtis	Protists
+ pweq	0.0924038	1	697.207	1.32583	0.011	Bray-Curtis	Nematodes				ph	0.0637988	1	33.7982	1.55371	0.001	BE	Bray-Curtis	Protists
+ ph	0.0939877	1	697.868	1.25874	0.024	Bray-Curtis	Nematodes					0.102544					BE	Bray-Curtis	Protists
+ infiltration	0.0955418	1	698.527	1.25258	0.038	Bray-Curtis	Nematodes				ph	0.0481838	1	34.2829	1.86059	0.002	CM	Bray-Curtis	Protists
<All variables>	0.104294					Bray-Curtis	Nematodes					0.129145					CM	Bray-Curtis	Protists
+ mtdq	0.29479	1	649.061	67.0467	0.01	Shannon	Nematodes				ph	0.0356423	1	35.7988	1.66527	0.001	HU	Bray-Curtis	Protists
+ latitude_noa	0.317506	1	644.839	6.22548	0.02	Shannon	Nematodes					0.0810445					HU	Bray-Curtis	Protists
+ mtwaq	0.336503	1	641.328	5.46652	0.03	Shannon	Nematodes				clay	0.064085	1	34.8886	2.30099	0.001	LV	Bray-Curtis	Protists
+ longitude_noa	0.366856	1	634.854	8.43082	0.01	Shannon	Nematodes				ph	0.0906832	1	35.1688	1.52651	0.001	LV	Bray-Curtis	Protists
<All variables>	0.39864					Shannon	Nematodes					0.144567					LV	Bray-Curtis	Protists
											toc	0.347081	1	7.20054	11.1001	0.02	DE	Shannon	Protists
+ pdq	0.0206093	1	515.521	3.48308	0.001	Bray-Curtis	Micro-arthropods					0.725193					DE	Shannon	Protists
+ latitude_noa	0.0307544	1	515.26	2.22463	0.001	Bray-Curtis	Micro-arthropods				pweq	0.230174	1	10.5002	5.48493	0.05	ES	Shannon	Protists
+ et0	0.0431924	1	514.693	2.50795	0.001	Bray-Curtis	Micro-arthropods				mtweq	0.998318					ES	Shannon	Protists
+ ap	0.0543711	1	514.255	2.35947	0.001	Bray-Curtis	Micro-arthropods				pwaq	0.193156	1	-0.615687	5.06975	0.039	CM	Shannon	Protists
+ pcq	0.0618484	1	514.262	1.9086	0.001	Bray-Curtis	Micro-arthropods					0.384127	1	-4.639	5.96132	0.026	CM	Shannon	Protists
+ mtweq	0.0653245	1	514.763	1.42026	0.005	Bray-Curtis	Micro-arthropods					0.519516					CM	Shannon	Protists
+ nit	0.0683309	1	515.312	1.36142	0.015	Bray-Curtis	Micro-arthropods				clay	0.318739	1	-16.1436	9.88946	0.011	LV	Shannon	Protists
+ available_p	0.0709254	1	515.903	1.30997	0.019	Bray-Curtis	Micro-arthropods				longitude_noa	0.439939	1	-19.2048	4.8953	0.044	LV	Shannon	Protists
<All variables>	0.0769206					Bray-Curtis	Micro-arthropods					0.453461					LV	Shannon	Protists
+ latitude_noa	0.0977907	1	442.285	14.0068	0.01	Shannon	Micro-arthropods
<All variables>	0.113922					Shannon	Micro-arthropods				pweq	0.0451113	1	38.4597	1.89761	0.002	DE	Bray-Curtis	Nematodes
											Management	0.0959506	1	38.2223	2.01223	0.001	DE	Bray-Curtis	Nematodes
+ mtdq	0.0682469	1	361.088	7.51886	0.001	Bray-Curtis	Annelids					0.121117					DE	Bray-Curtis	Nematodes
+ pcq	0.0919299	1	359.742	3.2951	0.001	Bray-Curtis	Annelids				ph	0.0337885	1	42.1063	1.66443	0.042	CM	Bray-Curtis	Nematodes
+ available_p	0.10158	1	359.74	1.93451	0.009	Bray-Curtis	Annelids					0.0755909					CM	Bray-Curtis	Nematodes
+ pweq	0.112036	1	359.634	2.01264	0.003	Bray-Curtis	Annelids				Management	0.0359689	1	41.2886	1.70891	0.002	LV	Bray-Curtis	Nematodes
<All variables>	0.118177					Bray-Curtis	Annelids					0.095336					LV	Bray-Curtis	Nematodes
+ et0	0.0750016	1	274.509	8.21639	0.01	Shannon	Annelids				mtwaq	0.198831	1	33.0073	5.71534	0.026	DE	Shannon	Nematodes
<All variables>	0.230181					Shannon	Annelids					0.569207					DE	Shannon	Nematodes
											toc	0.282112	1	46.5855	8.46651	0.011	ES	Shannon	Nematodes
											latitude_noa	0.404212	1	43.7137	4.68892	0.038	ES	Shannon	Nematodes
												0.943615					ES	Shannon	Nematodes
											amt	0.160174	1	8.88831	4.62374	0.049	ARG	Shannon	Nematodes
												0.433391					ARG	Shannon	Nematodes
											Management	0.415097	1	18.9573	14.484	0.003	BE	Shannon	Nematodes
											mtcq	0.654204	1	9.30224	13.4464	0.003	BE	Shannon	Nematodes
												0.656453					BE	Shannon	Nematodes
											clay	0.142765	1	19.4163	4.16428	0.045	LV	Shannon	Nematodes
											Management	0.287824	1	16.5653	4.66632	0.05	LV	Shannon	Nematodes
												0.50988					LV	Shannon	Nematodes
											na	na	na	na	na	na	na	na	Micro-arthropods
											na	na	na	na	na	na	na	na	Annelids

## Sheet: Table S3A
Table S3A. Global models selected for PERMANOVAS analyses based on OrdisR2step results (Table S2A) by organism type. Interactions between the two main experimental factors (management and degradation) and environmental covariates (listed in parentheses) were tested. No random factors were included in these models.
	Prokaryotes		Fungi		Protists		Nematodes		Micro-arthropods		Annelids
Global model	Management * Degradation * (mtwaq + ph + longitude_noa + pcq + pdq + latitude_noa + mtdq + tse + sand + aridity + toc + ap + conductivity + pwaq + pweq + mtcq + nit + et0 + tan + whc + pse + available_p + mtweq + infiltration)		Management * Degradation * (mtwaq + longitude_noa + pcq + latitude_noa + tse + mtdq + pdq + ph + aridity + ap + sand + conductivity + toc + pweq + mtcq + pwaq + available_p + et0)		Management * Degradation * (mtwaq + longitude_noe + pcq + aridity + mtdq + pse + ph + ap + conductivity + mtcq + pwaq + pweq + pdq + whc + toc + amo + et0 + latitude_noe + sand + nit)		Management * Degradation * (pse + pcq + latitude_noe + mtwaq + pdq + silt + mtdq + pweq + ph + infiltration)		Management * Degradation * (mtdq + pcq + available_p + pweq)		Management * Degradation * (mtdq + pcq + available_p + pweq)

## Sheet: Table S3B
Table S3B. Region specific models selected for PERMANOVAS analyses based on OrdisR2step results (Table S2B) by region, metric and organism type. No interactions between the two main experimental factors (management and degradation) and the environmental covariates were tested. No random factors were included in these models.
	Prokaryotes						Fungi						Protists						Nematodes						Micro-arthropods						Annelids
	Alpha		Beta / ASVs				Alpha		Beta / ASVs				Alpha		Beta / ASVs				Alpha		Beta / ASVs				Alpha		Beta / ASVs				Alpha		Beta / ASVs
ARG	Management * Degradation + longitude_noa		Management * Degradation + pdq			ARG	Management * Degradation + ph		Management * Degradation + ph			ARG	Management * Degradation		Management * Degradation + aridity			ARG	Management * Degradation + amt		Management * Degradation			ARG	Management * Degradation		Management * Degradation			ARG	Management * Degradation		Management * Degradation
CM	Management * Degradation		Management * Degradation + ph			CM	Management * Degradation + ph		Management * Degradation + ph			CM	Management * Degradation + mtweq		Management * Degradation + ph			CM	Management * Degradation		Management * Degradation + ph			CM	Management * Degradation		Management * Degradation			CM	Management * Degradation		Management * Degradation
TH	Management * Degradation		Management * Degradation + ph			TH	Management * Degradation + mtweq		Management * Degradation + mtweq			TH	Management * Degradation		Management * Degradation			TH	Management* Degradation + aridity		Management * Degradation			TH	Management * Degradation		Management * Degradation			TH	Management * Degradation		Management * Degradation
ES	Management * Degradation + mtcq		Management * Degradation + mtcq			ES	Management * Degradation + mtweq		Management * Degradation + mtweq			ES	Management * Degradation + pweq		Management * Degradation			ES	Management * Degradation + latitude_noa		Management * Degradation			ES	Management * Degradation		Management * Degradation			ES	Management * Degradation		Management * Degradation
LV	Management * Degradation + clay		Management * Degradation + ph			LV	Management * Degradation + clay		Management * Degradation + clay			LV	Management * Degradation + clay		Management * Degradation + clay			LV	Management * Degradation + clay		Management * Degradation			LV	Management * Degradation		Management * Degradation			LV	Management * Degradation		Management * Degradation
BE	Management * Degradation + mtweq		Management * Degradation + ph			BE	Management * Degradation + ph		Management * Degradation + mtweq			BE	Management * Degradation		Management * Degradation + ph			BE	Management * Degradation + mtcq		Management * Degradation			BE	Management * Degradation		Management * Degradation			BE	Management * Degradation		Management * Degradation
HU	Management * Degradation + ph		Management * Degradation + ph			HU	Management * Degradation + ph		Management * Degradation + ph			HU	Management * Degradation		Management * Degradation + ph			HU	Management * Degradation		Management * Degradation			HU	Management * Degradation		Management * Degradation			HU	Management * Degradation		Management * Degradation
DE	Management * Degradation + toc		Management * Degradation + ph			DE	Management * Degradation + ph		Management * Degradation + toc			DE	Management * Degradation + toc		Management * Degradation + ph			DE	Management * Degradation + mtwaq		Management * Degradation + pweq			DE	Management * Degradation		Management * Degradation			DE	Management * Degradation		Management * Degradation

## Sheet: Table S4A
Table S4A. Dunn.test to see pairwise differences between regions, applied to shannon (alpha diversity) index values across organisms
Comparison	Z	P.unadj	P.adj	analysis	index	Target
ARG - BE	-1.11251	0.265917	0.33844	Dunn test	Shannon	Prokaryotes
ARG - CM	1.76774	0.077105	0.113628	Dunn test	Shannon	Prokaryotes
BE - CM	2.88025	0.0039736	0.00794721	Dunn test	Shannon	Prokaryotes
ARG - DE	-1.23537	0.216694	0.303371	Dunn test	Shannon	Prokaryotes
BE - DE	-0.122854	0.902223	0.902223	Dunn test	Shannon	Prokaryotes
CM - DE	-3.0031	0.00267241	0.00575596	Dunn test	Shannon	Prokaryotes
ARG - ES	3.77436	0.000160422	0.00049909	Dunn test	Shannon	Prokaryotes
BE - ES	4.88687	1.02452e-06	5.73732e-06	Dunn test	Shannon	Prokaryotes
CM - ES	2.00662	0.0447902	0.0783828	Dunn test	Shannon	Prokaryotes
DE - ES	5.00972	5.45083e-07	3.81558e-06	Dunn test	Shannon	Prokaryotes
ARG - HU	-0.36515	0.714999	0.741481	Dunn test	Shannon	Prokaryotes
BE - HU	0.747363	0.454844	0.489832	Dunn test	Shannon	Prokaryotes
CM - HU	-2.13289	0.0329341	0.0614769	Dunn test	Shannon	Prokaryotes
DE - HU	0.870218	0.384181	0.448212	Dunn test	Shannon	Prokaryotes
ES - HU	-4.13951	3.48055e-05	0.000139222	Dunn test	Shannon	Prokaryotes
ARG - LV	-4.45347	8.44948e-06	3.94309e-05	Dunn test	Shannon	Prokaryotes
BE - LV	-3.34095	0.000834913	0.00233776	Dunn test	Shannon	Prokaryotes
CM - LV	-6.2212	4.93358e-10	6.90701e-09	Dunn test	Shannon	Prokaryotes
DE - LV	-3.2181	0.00129043	0.00328474	Dunn test	Shannon	Prokaryotes
ES - LV	-8.22782	1.90647e-16	5.33813e-15	Dunn test	Shannon	Prokaryotes
HU - LV	-4.08832	4.34515e-05	0.00015208	Dunn test	Shannon	Prokaryotes
ARG - TH	0.750776	0.452787	0.507122	Dunn test	Shannon	Prokaryotes
BE - TH	1.86329	0.0624215	0.0971002	Dunn test	Shannon	Prokaryotes
CM - TH	-1.01696	0.309172	0.376384	Dunn test	Shannon	Prokaryotes
DE - TH	1.98614	0.0470174	0.0774404	Dunn test	Shannon	Prokaryotes
ES - TH	-3.02358	0.00249803	0.00582874	Dunn test	Shannon	Prokaryotes
HU - TH	1.11593	0.264454	0.352605	Dunn test	Shannon	Prokaryotes
LV - TH	5.20424	1.94789e-07	1.81803e-06	Dunn test	Shannon	Prokaryotes
ARG - BE	4.4129	1.01994e-05	7.13955e-05	Dunn test	Shannon	Fungi
ARG - CM	2.68094	0.00734165	0.0228407	Dunn test	Shannon	Fungi
BE - CM	-1.67502	0.0939295	0.131501	Dunn test	Shannon	Fungi
ARG - DE	1.70365	0.0884464	0.130342	Dunn test	Shannon	Fungi
BE - DE	-2.70925	0.00674349	0.0236022	Dunn test	Shannon	Fungi
CM - DE	-0.999269	0.317664	0.423552	Dunn test	Shannon	Fungi
ARG - ES	4.57186	4.83403e-06	4.51176e-05	Dunn test	Shannon	Fungi
BE - ES	0.158961	0.873699	0.873699	Dunn test	Shannon	Fungi
CM - ES	1.83193	0.0669612	0.104162	Dunn test	Shannon	Fungi
DE - ES	2.86821	0.00412796	0.0165118	Dunn test	Shannon	Fungi
ARG - HU	2.48345	0.0130116	0.0331204	Dunn test	Shannon	Fungi
BE - HU	-1.87251	0.0611363	0.100695	Dunn test	Shannon	Fungi
CM - HU	-0.195	0.845393	0.876704	Dunn test	Shannon	Fungi
DE - HU	0.801785	0.422677	0.537953	Dunn test	Shannon	Fungi
ES - HU	-2.02942	0.0424157	0.0742275	Dunn test	Shannon	Fungi
ARG - LV	-0.397403	0.69107	0.773999	Dunn test	Shannon	Fungi
BE - LV	-4.81031	1.50699e-06	2.10979e-05	Dunn test	Shannon	Fungi
CM - LV	-3.07321	0.00211768	0.011859	Dunn test	Shannon	Fungi
DE - LV	-2.10105	0.0356363	0.066521	Dunn test	Shannon	Fungi
ES - LV	-4.96927	6.72062e-07	1.88177e-05	Dunn test	Shannon	Fungi
HU - LV	-2.87573	0.00403098	0.0188112	Dunn test	Shannon	Fungi
ARG - TH	2.1287	0.0332792	0.0665584	Dunn test	Shannon	Fungi
BE - TH	-2.2842	0.0223595	0.048159	Dunn test	Shannon	Fungi
CM - TH	-0.579706	0.562113	0.684312	Dunn test	Shannon	Fungi
DE - TH	0.425049	0.670801	0.782601	Dunn test	Shannon	Fungi
ES - TH	-2.44317	0.014559	0.0339711	Dunn test	Shannon	Fungi
HU - TH	-0.382221	0.702297	0.75632	Dunn test	Shannon	Fungi
LV - TH	2.5261	0.0115336	0.0322941	Dunn test	Shannon	Fungi
ARG - BE	-0.363961	0.715887	0.742402	Dunn test	Shannon	Protists
ARG - CM	3.95004	7.81373e-05	0.000168296	Dunn test	Shannon	Protists
BE - CM	4.3043	1.67518e-05	4.26408e-05	Dunn test	Shannon	Protists
ARG - DE	-1.14184	0.253521	0.283944	Dunn test	Shannon	Protists
BE - DE	-0.777877	0.436641	0.470229	Dunn test	Shannon	Protists
CM - DE	-5.06143	4.16132e-07	1.45646e-06	Dunn test	Shannon	Protists
ARG - ES	5.58116	2.38916e-08	1.11494e-07	Dunn test	Shannon	Protists
BE - ES	5.92431	3.13615e-09	1.75624e-08	Dunn test	Shannon	Protists
CM - ES	1.71319	0.0866784	0.115571	Dunn test	Shannon	Protists
DE - ES	6.6577	2.7815e-11	2.59606e-10	Dunn test	Shannon	Protists
ARG - HU	1.60093	0.109392	0.139226	Dunn test	Shannon	Protists
BE - HU	1.9602	0.0499728	0.0699619	Dunn test	Shannon	Protists
CM - HU	-2.34242	0.0191592	0.0315563	Dunn test	Shannon	Protists
DE - HU	2.72804	0.00637125	0.0111497	Dunn test	Shannon	Protists
ES - HU	-4.00548	6.18915e-05	0.000144414	Dunn test	Shannon	Protists
ARG - LV	-2.33363	0.019615	0.0305123	Dunn test	Shannon	Protists
BE - LV	-1.96967	0.0488761	0.072028	Dunn test	Shannon	Protists
CM - LV	-6.22143	4.92635e-10	3.44845e-09	Dunn test	Shannon	Protists
DE - LV	-1.19179	0.233342	0.272233	Dunn test	Shannon	Protists
ES - LV	-7.78133	7.17651e-15	2.00942e-13	Dunn test	Shannon	Protists
HU - LV	-3.90445	9.44393e-05	0.000188879	Dunn test	Shannon	Protists
ARG - TH	4.39251	1.1205e-05	3.13741e-05	Dunn test	Shannon	Protists
BE - TH	4.75647	1.97008e-06	6.12914e-06	Dunn test	Shannon	Protists
CM - TH	0.325311	0.744946	0.744946	Dunn test	Shannon	Protists
DE - TH	5.53435	3.12391e-08	1.24956e-07	Dunn test	Shannon	Protists
ES - TH	-1.43987	0.149905	0.182493	Dunn test	Shannon	Protists
HU - TH	2.7349	0.00624	0.011648	Dunn test	Shannon	Protists
LV - TH	6.72614	1.74223e-11	2.43912e-10	Dunn test	Shannon	Protists
ARG - BE	2.14969	0.0315795	0.0589484	Dunn test	Shannon	Nematodes
ARG - CM	4.70803	2.50118e-06	1.75083e-05	Dunn test	Shannon	Nematodes
BE - CM	2.55834	0.0105173	0.0210346	Dunn test	Shannon	Nematodes
ARG - DE	0.109888	0.912498	0.946294	Dunn test	Shannon	Nematodes
BE - DE	-2.0398	0.0413698	0.0681385	Dunn test	Shannon	Nematodes
CM - DE	-4.59814	4.2627e-06	2.38711e-05	Dunn test	Shannon	Nematodes
ARG - ES	4.27191	1.93803e-05	7.75211e-05	Dunn test	Shannon	Nematodes
BE - ES	2.12222	0.0338192	0.0591836	Dunn test	Shannon	Nematodes
CM - ES	-0.43612	0.66275	0.713731	Dunn test	Shannon	Nematodes
DE - ES	4.16203	3.15438e-05	9.81362e-05	Dunn test	Shannon	Nematodes
ARG - HU	3.54813	0.000387982	0.000987591	Dunn test	Shannon	Nematodes
BE - HU	1.42617	0.153819	0.22668	Dunn test	Shannon	Nematodes
CM - HU	-1.09916	0.2717	0.362267	Dunn test	Shannon	Nematodes
DE - HU	3.43966	0.000582454	0.00135906	Dunn test	Shannon	Nematodes
ES - HU	-0.668663	0.50371	0.613212	Dunn test	Shannon	Nematodes
ARG - LV	-1.04051	0.298105	0.379406	Dunn test	Shannon	Nematodes
BE - LV	-3.1902	0.00142175	0.00306223	Dunn test	Shannon	Nematodes
CM - LV	-5.74854	9.00176e-09	2.52049e-07	Dunn test	Shannon	Nematodes
DE - LV	-1.15039	0.249981	0.349974	Dunn test	Shannon	Nematodes
ES - LV	-5.31242	1.08179e-07	1.51451e-06	Dunn test	Shannon	Nematodes
HU - LV	-4.57521	4.75751e-06	2.22017e-05	Dunn test	Shannon	Nematodes
ARG - TH	4.18606	2.83834e-05	9.9342e-05	Dunn test	Shannon	Nematodes
BE - TH	2.03637	0.0417132	0.0648872	Dunn test	Shannon	Nematodes
CM - TH	-0.52197	0.601691	0.673894	Dunn test	Shannon	Nematodes
DE - TH	4.07617	4.57826e-05	0.000128191	Dunn test	Shannon	Nematodes
ES - TH	-0.0858504	0.931585	0.931585	Dunn test	Shannon	Nematodes
HU - TH	0.583921	0.559274	0.652486	Dunn test	Shannon	Nematodes
LV - TH	5.22657	1.72684e-07	1.61172e-06	Dunn test	Shannon	Nematodes
ARG - BE	0.422661	0.672542	0.743336	Dunn test	Shannon	Micro-arthropods
ARG - CM	0.599381	0.548919	0.640405	Dunn test	Shannon	Micro-arthropods
BE - CM	0.136767	0.891215	0.935776	Dunn test	Shannon	Micro-arthropods
ARG - DE	-1.65974	0.096966	0.339381	Dunn test	Shannon	Micro-arthropods
BE - DE	-1.92956	0.0536611	0.225376	Dunn test	Shannon	Micro-arthropods
CM - DE	-2.19167	0.0284031	0.149116	Dunn test	Shannon	Micro-arthropods
ARG - ES	1.09976	0.271435	0.518194	Dunn test	Shannon	Micro-arthropods
BE - ES	0.751738	0.452209	0.633092	Dunn test	Shannon	Micro-arthropods
CM - ES	0.672299	0.501394	0.619369	Dunn test	Shannon	Micro-arthropods
DE - ES	2.22205	0.0262802	0.183962	Dunn test	Shannon	Micro-arthropods
ARG - LV	-0.838353	0.401833	0.602749	Dunn test	Shannon	Micro-arthropods
BE - LV	-1.16461	0.244178	0.512774	Dunn test	Shannon	Micro-arthropods
CM - LV	-1.36437	0.172451	0.402386	Dunn test	Shannon	Micro-arthropods
DE - LV	0.701959	0.482705	0.63355	Dunn test	Shannon	Micro-arthropods
ES - LV	-1.64495	0.09998	0.29994	Dunn test	Shannon	Micro-arthropods
ARG - TH	1.55558	0.119808	0.314495	Dunn test	Shannon	Micro-arthropods
BE - TH	1.02201	0.306775	0.536856	Dunn test	Shannon	Micro-arthropods
CM - TH	0.939389	0.347531	0.561396	Dunn test	Shannon	Micro-arthropods
DE - TH	3.09294	0.00198182	0.0416182	Dunn test	Shannon	Micro-arthropods
ES - TH	0.00367486	0.997068	0.997068	Dunn test	Shannon	Micro-arthropods
LV - TH	2.23058	0.0257088	0.269942	Dunn test	Shannon	Micro-arthropods
ARG - BE	0.422661	0.672542	0.743336	Dunn test	Shannon	Annelids
ARG - CM	0.599381	0.548919	0.640405	Dunn test	Shannon	Annelids
BE - CM	0.136767	0.891215	0.935776	Dunn test	Shannon	Annelids
ARG - DE	-1.65974	0.096966	0.339381	Dunn test	Shannon	Annelids
BE - DE	-1.92956	0.0536611	0.225376	Dunn test	Shannon	Annelids
CM - DE	-2.19167	0.0284031	0.149116	Dunn test	Shannon	Annelids
ARG - ES	1.09976	0.271435	0.518194	Dunn test	Shannon	Annelids
BE - ES	0.751738	0.452209	0.633092	Dunn test	Shannon	Annelids
CM - ES	0.672299	0.501394	0.619369	Dunn test	Shannon	Annelids
DE - ES	2.22205	0.0262802	0.183962	Dunn test	Shannon	Annelids
ARG - LV	-0.838353	0.401833	0.602749	Dunn test	Shannon	Annelids
BE - LV	-1.16461	0.244178	0.512774	Dunn test	Shannon	Annelids
CM - LV	-1.36437	0.172451	0.402386	Dunn test	Shannon	Annelids
DE - LV	0.701959	0.482705	0.63355	Dunn test	Shannon	Annelids
ES - LV	-1.64495	0.09998	0.29994	Dunn test	Shannon	Annelids
ARG - TH	1.55558	0.119808	0.314495	Dunn test	Shannon	Annelids
BE - TH	1.02201	0.306775	0.536856	Dunn test	Shannon	Annelids
CM - TH	0.939389	0.347531	0.561396	Dunn test	Shannon	Annelids
DE - TH	3.09294	0.00198182	0.0416182	Dunn test	Shannon	Annelids
ES - TH	0.00367486	0.997068	0.997068	Dunn test	Shannon	Annelids
LV - TH	2.23058	0.0257088	0.269942	Dunn test	Shannon	Annelids

## Sheet: Table S4B
	Table S4B. Effects of main factors on heterogenity between groups assessed by Levene´s test
	Country homogenity test								Management homogenity test								Degradation homogenity test								Country x Management homogenity test								Country x Management x Degradation homogenity test
	Prokaryotes								Prokaryotes								Prokaryotes								Prokaryotes								Prokaryotes
	Fungi								Fungi								Fungi								Fungi								Fungi
	Protists								Protists								Protists								Protists								Protists
	Nematodes								Nematodes								Nematodes								Nematodes								Nematodes
	Micro-arthropods								Micro-arthropods								Micro-arthropods								Micro-arthropods								Micro-arthropods
	Annelids								Annelids								Annelids								Annelids								Annelids

[truncated: 12 more sheets: Table S5A, Table S5B, Table S6, Table S7A, Table S7B, Table S8, Table S9A, Table S9B, Table S9C, Table S9D, Table S9E, Table S9F]
